# Supplementary material for: The Soft Coral Sarcophyton trocheliophorum: A Warehouse of Terpenoids with Structural and Pharmacological Diversity
Source: Mar Drugs. 2022 Dec 29;21(1):30. doi: 10.3390/md21010030 (PMC9865811; doi:10.3390/md21010030)
Supplement: Supplementary file 1 [file marinedrugs-21-00030-s001.zip]

Archive with 1 entries (1 files):
- marinedrugs-2095228-supplementary.pdf
